# Supplementary material for: Effect of Sugar Beet Pulp on the Composition and Predicted Function of Equine Fecal Microbiota
Source: Biology (Basel). 2023 Sep 19;12(9):1254. doi: 10.3390/biology12091254 (PMC10525916; doi:10.3390/biology12091254)
Supplement: Supplementary file 1 [file biology-12-01254-s001.zip]

Archive with 1 entries (1 files):
- biology-2581104-supplementary.pdf
